# Supplementary material for: Non-Toxigenic Clostridioides difficile Strain E4 (NTCD-E4) Prevents Establishment of Primary C. difficile Infection by Epidemic PCR Ribotype 027 in an In Vitro Human Gut Model
Source: Antibiotics (Basel). 2023 Feb 22;12(3):435. doi: 10.3390/antibiotics12030435 (PMC10044524; doi:10.3390/antibiotics12030435)
Supplement: Supplementary file 1 [file antibiotics-12-00435-s001.zip]

Archive with 1 entries (1 files):
- antibiotics-2166842-supplementary.pdf
